# Supplementary material for: Modulating factors of the abundance and distribution of Achelous spinimanus (Latreille, 1819) (Decapoda, Portunoidea), a fishery resource, in Southeastern Brazil
Source: PeerJ. 2018 Oct 10;6:e5720. doi: 10.7717/peerj.5720 (PMC6186155; doi:10.7717/peerj.5720)
Supplement: Supplemental Information 3 [file peerj-06-5720-s003.txt]

	BT	BS	MO	PHI
IUJ2	1.342423	1.568202	0.959041	0.698101
IUJ4	1.469822	1.556303	0.681241	0.82866
IUJ5	1.459392	1.568202	1.053078	0.765669
IUJ6	1.423246	1.568202	0.544068	0.663701
IUF1	1.39794	1.556303	0.78533	0.624282
IUF2	1.419956	1.556303	0.959041	0.698101
IUF4	1.472756	1.544068	0.681241	0.82866
IUF6	1.447158	1.556303	0.544068	0.663701
IUMr1	1.463893	1.556303	0.681241	0.82866
IUMr3	1.457882	1.556303	0.908485	0.798651
IUMr6	1.453318	1.556303	0.544068	0.663701
IUA1	1.352183	1.568202	0.230449	0.624282
IUA2	1.380211	1.556303	0.778151	0.698101
IUA6	1.371068	1.556303	1.053078	0.663701
IUM1	1.401401	1.556303	0.230449	0.624282
IUM6	1.40654	1.556303	1.053078	0.663701
IUJn1	1.380211	1.568202	0.230449	0.624282
IUJn2	1.380211	1.568202	0.778151	0.698101
IUJn4	1.380211	1.568202	1.056905	0.82866
IUJn6	1.380211	1.568202	1.053078	0.663701
IUJl1	1.348305	1.568202	0.30103	0.624282
IUJl6	1.361728	1.547775	1.045323	0.663701
IUAg1	1.365488	1.544068	0.30103	0.624282
IUAg6	1.382017	1.540329	1.045323	0.663701
IUS1	1.365488	1.540329	0.30103	0.624282
IUS6	1.367356	1.495544	1.045323	0.663701
IUO1	1.361728	1.509203	0.518514	0.624282
IUO2	1.365488	1.518514	0.491362	0.698101
IUO6	1.383815	1.501059	0.886491	0.663701
IUN1	1.365488	1.556303	0.518514	0.624282
IUN2	1.322219	1.556303	0.491362	0.698101
IUN6	1.380211	1.556303	0.886491	0.663701
IUD1	1.278754	1.559907	0.518514	0.624282
IUD2	1.305351	1.556303	0.491362	0.698101
IUD4	1.39794	1.556303	0.60206	0.82866
IUD6	1.361728	1.556303	0.886491	0.663701
IIUJ1	1.39794	1.568202	0.826075	0.624282
IIUJ4	1.491362	1.556303	0.681241	0.82866
IIUJ5	1.462398	1.559907	0.832509	0.765669
IIUJ6	1.462398	1.556303	0.568202	0.663701
IIUF1	1.414973	1.556303	0.826075	0.624282
IIUF2	1.439333	1.559907	0.748188	0.698101
IIUF3	1.450249	1.544068	0.732394	0.798651
IIUF5	1.468347	1.535294	0.832509	0.765669
IIUMr1	1.392697	1.556303	0.826075	0.624282
IIUMr6	1.482874	1.552668	0.568202	0.663701
IIUA1	1.326336	1.579784	0.30103	0.624282
IIUA4	1.428135	1.579784	1.0086	0.82866
IIUA6	1.409933	1.568202	0.643453	0.663701
IIUM1	1.365488	1.568202	0.30103	0.624282
IIUM3	1.41162	1.568202	0.851258	0.798651
IIUM6	1.409933	1.564666	0.643453	0.663701
IIUJn1	1.357935	1.579784	0.30103	0.624282
IIUJn6	1.365488	1.556303	0.643453	0.663701
IIUJl1	1.346353	1.576341	1.11059	0.624282
IIUJl2	1.356026	1.571709	0.50515	0.698101
IIUJl4	1.369216	1.571709	0.954243	0.82866
IIUJl6	1.365488	1.571709	1.127105	0.663701
IIUAg1	1.332438	1.556303	1.11059	0.624282
IIUAg6	1.33646	1.535294	1.127105	0.663701
IIUS1	1.352183	1.556303	1.11059	0.624282
IIUS6	1.361728	1.556303	1.127105	0.663701
IIUO1	1.322219	1.556303	0.278754	0.624282
IIUO2	1.330414	1.559907	0.544068	0.698101
IIUO4	1.365488	1.544068	0.724276	0.82866
IIUO6	1.352183	1.556303	0.30103	0.663701
IIUN1	1.255273	1.579784	0.278754	0.624282
IIUN2	1.267172	1.576341	0.544068	0.698101
IIUN6	1.278754	1.568202	0.30103	0.663701
IIUD1	1.243038	1.556303	0.278754	0.624282
IIUD6	1.356026	1.531479	0.30103	0.663701
IBJ1	1.247973	1.562293	0.845098	0.403121
IBJ2	1.283301	1.556303	0.799341	0.684845
IBJ3	1.31597	1.568202	0.579784	0.733999
IBJ6	1.450249	1.568202	0.544068	0.736397
IBF1	1.414973	1.568202	0.845098	0.403121
IBF2	1.431364	1.568202	0.799341	0.684845
IBF3	1.44248	1.556303	0.579784	0.733999
IBF5	1.462398	1.568202	0.447158	0.69897
IBF6	1.459392	1.556303	0.544068	0.736397
IBMr1	1.322219	1.568202	0.845098	0.403121
IBMr3	1.404834	1.556303	0.579784	0.733999
IBMr5	1.440909	1.552668	0.447158	0.69897
IBMr6	1.447158	1.544068	0.544068	0.736397
IBA1	1.344392	1.556303	0.531479	0.403121
IBA2	1.361728	1.556303	0.39794	0.684845
IBA3	1.378398	1.556303	1.060698	0.733999
IBM1	1.396199	1.568202	0.531479	0.403121
IBM2	1.399674	1.556303	0.39794	0.684845
IBM6	1.4133	1.564666	0.812913	0.736397
IBJn1	1.376577	1.556303	0.531479	0.403121
IBJn2	1.371068	1.556303	0.39794	0.684845
IBJn6	1.380211	1.556303	0.812913	0.736397
IBJl1	1.342423	1.556303	0.322219	0.403121
IBJl5	1.352183	1.556303	0.322219	0.69897
IBJl6	1.352183	1.556303	0.491362	0.736397
IBAg1	1.361728	1.556303	0.322219	0.403121
IBAg2	1.365488	1.559907	0.39794	0.684845
IBS1	1.361728	1.544068	0.322219	0.403121
IBS2	1.361728	1.544068	0.39794	0.684845
IBS6	1.378398	1.544068	0.491362	0.736397
IBO1	1.352183	1.518514	0.278754	0.403121
IBO2	1.352183	1.518514	0.662758	0.684845
IBN1	1.365488	1.556303	0.278754	0.403121
IBN2	1.294466	1.556303	0.662758	0.684845
IBN5	1.374748	1.556303	0.633468	0.69897
IBN6	1.39794	1.556303	0.963788	0.736397
IBD2	1.290035	1.556303	0.662758	0.684845
IBD6	1.426511	1.547775	0.963788	0.736397
IIBJ1	1.255273	1.556303	0.732394	0.403121
IIBJ2	1.287802	1.559907	0.732394	0.684845
IIBJ4	1.414973	1.556303	0.544068	0.769377
IIBJ5	1.421604	1.556303	0.80618	0.69897
IIBJ6	1.466868	1.556303	0.518514	0.736397
IIBF1	1.414973	1.556303	0.732394	0.403121
IIBF2	1.439333	1.556303	0.732394	0.684845
IIBF3	1.451786	1.556303	0.929419	0.733999
IIBMr1	1.361728	1.568202	0.732394	0.403121
IIBMr2	1.409933	1.556303	0.732394	0.684845
IIBMr3	1.444045	1.556303	0.929419	0.733999
IIBA1	1.30103	1.568202	0.230449	0.403121
IIBA2	1.371068	1.568202	0.342423	0.684845
IIBA3	1.376577	1.568202	0.763428	0.733999
IIBA5	1.440909	1.564666	0.278754	0.69897
IIBM1	1.382017	1.556303	0.230449	0.403121
IIBM2	1.409933	1.556303	0.342423	0.684845
IIBJn1	1.357935	1.564666	0.230449	0.403121
IIBJn2	1.357935	1.576341	0.342423	0.684845
IIBJn6	1.371068	1.571709	0.531479	0.736397
IIBJl1	1.342423	1.556303	0.146128	0.403121
IIBJl2	1.356026	1.559907	0.740363	0.684845
IIBJl5	1.365488	1.544068	0.447158	0.69897
IIBAg1	1.342423	1.556303	0.146128	0.403121
IIBAg2	1.332438	1.556303	0.740363	0.684845
IIBS1	1.332438	1.579784	0.146128	0.403121
IIBS2	1.352183	1.568202	0.740363	0.684845
IIBO1	1.322219	1.559907	0.30103	0.403121
IIBO2	1.322219	1.556303	0.792392	0.684845
IIBN1	1.278754	1.579784	0.30103	0.403121
IIBN2	1.255273	1.579784	0.792392	0.684845
IIBN3	1.278754	1.579784	0.146128	0.733999
IIBN5	1.322219	1.579784	0.414973	0.69897
IIBN6	1.342423	1.559907	0.929419	0.736397
IIBD1	1.230449	1.531479	0.30103	0.403121
IIBD2	1.25042	1.531479	0.792392	0.684845
IIBD6	1.361728	1.462398	0.929419	0.736397
IMJ6	1.416641	1.568202	0.414973	0.804139
IMF1	1.40654	1.568202	0.322219	0.722634
IMF6	1.487138	1.556303	0.414973	0.804139
IMMr1	1.352183	1.556303	0.322219	0.722634
IMJl1	1.350248	1.518514	0.30103	0.722634
IMJl6	1.371068	1.518514	0.799341	0.804139
IMS6	1.385606	1.518514	0.799341	0.804139
IMO6	1.354108	1.518514	0.544068	0.804139
IMD6	1.4133	1.531479	0.544068	0.804139
IIMJ1	1.352183	1.556303	0.954243	0.722634
IIMJ2	1.31597	1.556303	0.672098	0.828015
IIMF1	1.401401	1.556303	0.954243	0.722634
IIMMr1	1.392697	1.52763	0.954243	0.722634
IIMA1	1.369216	1.579784	0.792392	0.722634
IIMM1	1.401401	1.556303	0.792392	0.722634
