# Supplementary material for: Modulating factors of the abundance and distribution of Achelous spinimanus (Latreille, 1819) (Decapoda, Portunoidea), a fishery resource, in Southeastern Brazil
Source: PeerJ. 2018 Oct 10;6:e5720. doi: 10.7717/peerj.5720 (PMC6186155; doi:10.7717/peerj.5720)
Supplement: Supplemental Information 4 [file peerj-06-5720-s004.txt]

	F	M
IUJ2	0.30103	0
IUJ4	0.30103	0
IUJ5	0.30103	0
IUJ6	0.69897	0.60206
IUF1	1.322219	1.079181
IUF2	0.30103	0
IUF4	0.30103	0
IUF6	1.322219	1.041393
IUMr1	0.778151	0.60206
IUMr3	0.30103	0
IUMr6	1.591065	1.30103
IUA1	0.845098	0.477121
IUA2	0.30103	0
IUA6	1.924279	1.653213
IUM1	0.60206	0.69897
IUM6	1.94939	1.60206
IUJn1	1.176091	0.477121
IUJn2	0	0.30103
IUJn4	0.30103	0
IUJn6	2.178977	1.755875
IUJl1	0.477121	0.477121
IUJl6	1.462398	1.176091
IUAg1	1	0.69897
IUAg6	1.30103	0.778151
IUS1	0.30103	0.477121
IUS6	0.778151	1
IUO1	1.079181	0.30103
IUO2	0.30103	0
IUO6	1.431364	0.778151
IUN1	0.845098	0.477121
IUN2	0.477121	0
IUN6	1.20412	1.079181
IUD1	0.69897	0.60206
IUD2	0.30103	0
IUD4	0	0.477121
IUD6	2.230449	1.826075
IIUJ1	0.954243	0.477121
IIUJ4	0.477121	0.60206
IIUJ5	0	0.30103
IIUJ6	0.778151	0.69897
IIUF1	0.954243	0.69897
IIUF2	0.60206	0
IIUF3	0.30103	0
IIUF5	0.30103	0.30103
IIUMr1	0.954243	0.90309
IIUMr6	0.845098	0.778151
IIUA1	0.60206	0.477121
IIUA4	0	0.30103
IIUA6	1.462398	1.39794
IIUM1	0.30103	0
IIUM3	0.30103	0
IIUM6	1.30103	1.230449
IIUJn1	0.90309	0.477121
IIUJn6	0.845098	0.477121
IIUJl1	0.477121	0
IIUJl2	0.30103	0
IIUJl4	0.30103	0.30103
IIUJl6	1.342423	0.90309
IIUAg1	0.69897	0.477121
IIUAg6	1.491362	1.146128
IIUS1	0.30103	0.477121
IIUS6	1.322219	1.322219
IIUO1	0.954243	0
IIUO2	0.477121	0
IIUO4	0.477121	0
IIUO6	0.845098	0.778151
IIUN1	1	0.477121
IIUN2	0	0.30103
IIUN6	1.278754	0.90309
IIUD1	1.041393	0.30103
IIUD6	1.740363	1.322219
IBJ1	0.60206	0
IBJ2	0.845098	0.477121
IBJ3	0.30103	0.477121
IBJ6	0.60206	0.60206
IBF1	0.477121	0
IBF2	0.69897	0.778151
IBF3	0.477121	0
IBF5	0	0.30103
IBF6	0.954243	0.477121
IBMr1	1	0
IBMr3	0	0.30103
IBMr5	0.30103	0
IBMr6	0.30103	0
IBA1	0.69897	0.69897
IBA2	0	0.30103
IBA3	0	0.30103
IBM1	0	0.30103
IBM2	0.778151	0.477121
IBM6	0.30103	0.30103
IBJn1	0.69897	0.30103
IBJn2	0.477121	0
IBJn6	0.90309	0.60206
IBJl1	0.30103	0
IBJl5	0	0.30103
IBJl6	0.30103	0.69897
IBAg1	0.845098	0.477121
IBAg2	0.69897	0.30103
IBS1	0.60206	0.30103
IBS2	0.30103	0.30103
IBS6	0.30103	0.30103
IBO1	1.322219	0.60206
IBO2	0.477121	0.30103
IBN1	0.30103	0.30103
IBN2	0.60206	0.30103
IBN5	0.477121	0
IBN6	0.477121	0
IBD2	0.477121	0
IBD6	0.30103	0
IIBJ1	0.30103	0.30103
IIBJ2	0.845098	0
IIBJ4	0	0.30103
IIBJ5	0.30103	0
IIBJ6	0.30103	0
IIBF1	0.60206	0.69897
IIBF2	1.342423	1
IIBF3	0.30103	0.477121
IIBMr1	0.477121	0.30103
IIBMr2	0.30103	0
IIBMr3	0.778151	0.30103
IIBA1	0.30103	0
IIBA2	1.20412	1.176091
IIBA3	0.30103	0
IIBA5	0.30103	0.477121
IIBM1	0.60206	0.30103
IIBM2	0.778151	0.477121
IIBJn1	0.778151	0
IIBJn2	0.477121	0.30103
IIBJn6	0.30103	0
IIBJl1	0.30103	0.477121
IIBJl2	0.60206	0
IIBJl5	0.30103	0
IIBAg1	0.90309	0
IIBAg2	0.845098	0
IIBS1	0.30103	0.30103
IIBS2	0.477121	0.477121
IIBO1	1.113943	0.954243
IIBO2	0.69897	0.477121
IIBN1	0.477121	0.30103
IIBN2	0.477121	0.30103
IIBN3	0.30103	0
IIBN5	0.60206	0.30103
IIBN6	0.30103	0
IIBD1	0.60206	0.477121
IIBD2	0.845098	0
IIBD6	0	0.30103
IMJ6	0.60206	0.60206
IMF1	1.079181	0.845098
IMF6	0.60206	0
IMMr1	0.60206	0.69897
IMJl1	0	0.30103
IMJl6	0.30103	0
IMS6	0.30103	0
IMO6	0	0.30103
IMD6	0	0.30103
IIMJ1	0.30103	0
IIMJ2	0	0.30103
IIMF1	0.30103	0
IIMMr1	0.477121	0.60206
IIMA1	0	0.477121
IIMM1	0.30103	0.477121
